# Supplementary material for: Sex-related differences in coordination and variability among foot joints during running
Source: J Foot Ankle Res. 2018 Sep 17;11:53. doi: 10.1186/s13047-018-0295-9 (PMC6142367; doi:10.1186/s13047-018-0295-9)
Supplement: Supplementary file 1 — Table S1. Complete results for joint coordination and variability. (XML 7 kb) [file 13047_2018_295_MOESM1_ESM.xml]

<?xml version="1.0" encoding="UTF-8"?>
<!DOCTYPE JobSheet PUBLIC "-//Springer-Verlag//DTD A++ V2.4//EN" "http://devel.springer.de/A++/V2.4/DTD/A++V2.4JobSheetV2.4.1.dtd">
<JobSheet Version="2.4.1" ObjectID="09011a6a9553a0f0" JobSheetDate="2018-09-10 15:42:21" Supplier="FullServiceVendor">
    <ArticleJobSheet>
        <PublisherInfo>
            <PublisherName>BioMed Central</PublisherName>
            <PublisherLocation>London</PublisherLocation>
            <PublisherImprintName>BioMed Central</PublisherImprintName>
        </PublisherInfo>
        <JournalInfo JournalProductType="ArchiveJournal" NumberingStyle="Unnumbered" OutputMedium="Online">
            <JournalID>13047</JournalID>
            <JournalElectronicISSN>1757-1146</JournalElectronicISSN>
            <JournalTitle>Journal of Foot and Ankle Research</JournalTitle>
            <JournalAbbreviatedTitle>J Foot Ankle Res</JournalAbbreviatedTitle>
            <JournalSubjectGroup>
                <JournalSubject Type="Primary">Medicine &amp; Public Health</JournalSubject>
                <SubjectCollection Code="SC11">Medicine</SubjectCollection>
            </JournalSubjectGroup>
        </JournalInfo>
        <ArticleInfo Language="En" ArticleType="OriginalPaper" NumberingStyle="Unnumbered" TocLevels="0" ContainsESM="No" OutputMedium="Online">
            <ArticleID>295</ArticleID>
            <ArticleDOI>10.1186/s13047-018-0295-9</ArticleDOI>
            <ArticleTitle Language="En">Sex-related differences in coordination and variability among foot joints during running</ArticleTitle>
            <ArticleCategory>Research</ArticleCategory>
            <ArticleHistory>
                <RegistrationDate>
                    <Year>2018</Year>
                    <Month>9</Month>
                    <Day>10</Day>
                </RegistrationDate>
                <Received>
                    <Year>2018</Year>
                    <Month>7</Month>
                    <Day>17</Day>
                </Received>
                <Revised>
                    <Year>2018</Year>
                    <Month>8</Month>
                    <Day>27</Day>
                </Revised>
                <Accepted>
                    <Year>2018</Year>
                    <Month>9</Month>
                    <Day>10</Day>
                </Accepted>
            </ArticleHistory>
            <ArticleCopyright>
                <CopyrightHolderName>The Author(s)</CopyrightHolderName>
                <CopyrightYear>2018</CopyrightYear>
            </ArticleCopyright>
        </ArticleInfo>
        <AuthorGroup>
            <Author>
                <AuthorName DisplayOrder="Western">
                    <GivenName>Tomoya</GivenName>
                    <FamilyName>Takabayashi</FamilyName>
                </AuthorName>
                <Contact>
                    <Email>takabayashi@nuhw.ac.jp</Email>
                </Contact>
            </Author>
        </AuthorGroup>
        <ProductionInfo>
            <SPACEInfo PublicationObjectID="09011a6a9553462c" SupplierSPACEID="29907"/>
            <ManuscriptInfo>
                <EditorialManuscriptNumber>JFAR-D-18-00103R1</EditorialManuscriptNumber>
                <ElectronicDelivery Delivery="Complete"/>
                <PostalDelivery Delivery="None"/>
            </ManuscriptInfo>
            <ProductionEditor>
                <ProductionEditorName>
                    <GivenName>Irina</GivenName>
                    <FamilyName>Masalagiu</FamilyName>
                </ProductionEditorName>
                <Contact>
                    <Street>Van Godewijckstraat 30</Street>
                    <City>Dordrecht</City>
                    <Country>NL</Country>
                    <Email>irina.masalagiu@springernature.com</Email>
                </Contact>
            </ProductionEditor>
            <TechnicalInfo>
                <TitleUpperCase Letters="InitialWord"/>
                <AuthorInformationStyle Biography="No" CapturePrefix="No" Photograph="No"/>
                <HistoryStyle Accepted="Yes" Received="Yes" Revised="No"/>
                <AbstractInDocumentLanguage Type="Permitted"/>
                <StructuredAbstract Type="Permitted"/>
                <KeywordsInDocumentLanguage Type="Permitted"/>
                <BibliographyStyle Type="Vancouver"/>
                <CitationStyle Type="Numbered"/>
                <Typesetting RunningHead="Standard" Layout="BMCTwo" LogoOnFirstPage="No" StartPage="Right"/>
                <TextSpecifications GutterMargin="20 mm" TypeareaHeight="226 mm" HeadMargin="12 mm" Bleeds="None" TypeareaWidth="170 mm" PaperStock="Coated Matt"/>
                <ColorSpecifications LayoutColorCount="1">
                    <LayoutColorName>Black</LayoutColorName>
                </ColorSpecifications>
                <FormatTrimSize TrimWidthMm="210" TrimHeightMm="279" TrimWidthInch="8.25" TrimHeightInch="11">210 x 279 mm</FormatTrimSize>
                <ReferencePDFStyle Type="Unedited"/>
                <PeerReviewPDFsStyle Type="OpenPeerReview"/>
                <FixedArticleStructure Type="No"/>
            </TechnicalInfo>
            <DiscreteObjectTechnicalInfo ContainsColorImages="No" ColorInPrint="Yes">
                <StyleInfo>
                    <!--MarkupProfile: For details see markup instructions in journal spreadsheet.-->
                    <MarkupProfile Name="Profile1"/>
                    <PrepressProfile Name="Profile1"/>
                </StyleInfo>
            </DiscreteObjectTechnicalInfo>
            <WorkflowInfo TaskType="PrepareContent">
                <Priority Level="Standard"/>
                <Deadline>
                    <OnlineFirstDeadline>
                        <Year>2018</Year>
                        <Month>9</Month>
                        <Day>26</Day>
                    </OnlineFirstDeadline>
                </Deadline>
                <Supplier>
                    <FullServiceVendor>
                        <CompanyName>SPI Publisher Services for BMC</CompanyName>
                        <Contact>
                            <Street>Pascor Drive, SPI Building</Street>
                            <City>Manila</City>
                            <Country>PH</Country>
                            <Email>spispringerbmc@spi-global.com</Email>
                        </Contact>
                        <RemarkTo>Provided Funding information has to be tagged.</RemarkTo>
                        <CopyEditing Category="1"/>
                        <FilesToSupplier>
                            <ContentFiles>
                                <File>
                                    <Archive Content="Manuscript" FileRef="13047_JFAR-D-18-00103.zip" ObjectID="09011a6a9553462e"/>
                                </File>
                            </ContentFiles>
                        </FilesToSupplier>
                        <Deliverables>
                            <DeliverablesForDiscreteObjects XMLWithBody="Yes" XMLWithBodyRefsOnly="No" OnlinePDF="Yes" PrintPDF="No" eBookPDF="No" TEX="No" OnlineMediaObjects="IfApplies" PrintMediaObjects="No" ReferencePDF="Yes" AuthorFeedbackPDF="No" DeltaPDF="No" CopyrightTransfer="No" OpenAccessStatement="No" OffprintOrder="No" Pit-Stop-Reports="Yes" Manuscript="No" PRS-Metadata="No" EpsilonPDF="No" CorrectionSheet="IfApplies" PeerReviewPDFs="Yes"/>
                        </Deliverables>
                        <FilesToPublisher>
                            <ToBeCompleted/>
                        </FilesToPublisher>
                    </FullServiceVendor>
                </Supplier>
            </WorkflowInfo>
        </ProductionInfo>
    </ArticleJobSheet>
</JobSheet>
